# Supplementary material for: Clinical Significance of Circulating miR-1273g-3p and miR-122-5p in Pancreatic Cancer
Source: Front Oncol. 2020 Feb 4;10:44. doi: 10.3389/fonc.2020.00044 (PMC7010806; doi:10.3389/fonc.2020.00044)
Supplement: Supplementary Table 1 — BioProfiler analysis for selection of oncogenic miRNAs in pancreatic cancer. [file Table_1.XLSX]

## Sheet: suppl table 1
ID	Tissue/Cell Line	Effect on Disease or Function	Disease or Function	Species Evidence	Expression evidence	Causal or Correlated	Findings
hsa-let-7b-5p		affects,decreases,increases	Alzheimer's disease,apoptosis of hepatoma cell lines,apoptosis of squamous cell carcinoma cell lines,breast cancer,Burkitt's lymphoma,cell proliferation of carcinoma cell lines,cell proliferation of hepatoma cell lines,cell proliferation of melanoma cell lines,cervical squamous cell carcinoma,chronic lymphocytic leukemia,class II lupus nephritis,colon adenocarcinoma,colon tumor,colony formation,c…	Rat,Mouse,Uncategorized,Human	downregulation,not applicable,upregulation	causal,correlation	166
hsa-miR-122-5p		affects,decreases,increases	angiogenesis,angiogenesis of tumor,apoptosis of hepatoma cell lines,cell proliferation of hepatoma cell lines,concentration of cholesterol,decay of RNA,diabetes mellitus,hepatocellular carcinoma,hyperglycemia,insulin-dependent diabetes mellitus,invasion of hepatoma cell lines,liver cancer,metastasis,metastatic hepatocellular carcinoma,migration of hepatoma cell lines,nonalcoholic fatty liver dise…	Mouse,Human	downregulation,not applicable,upregulation	causal,correlation	34
hsa-miR-7107-5p		affects	colorectal cancer	Human	upregulation	correlation	1
hsa-miR-1275	Other Neuroblastoma Cell Lines	affects	atypical hyperplasia,immune thrombocytopenia	Human	downregulation	correlation	2
hsa-mir-487a	Adipose,Amygdala,Brain,Cerebral Cortex,Hippocampus,Liver,Osteoblasts,Other Cells,Other Nervous System,Other Organ Systems,PBMCs,Pancreas,Parietal Lobe,Sertoli cells,Testis,Min6,Other Melanoma Cell Lines,Other Prostate Cancer Cell Lines,THP-1	affects,decreases,increases	Alzheimer's disease,androgenic alopecia,apoptosis of carcinoma cell lines,apoptosis of cardiomyocytes,apoptosis of gastrointestinal stromal tumor cell lines,apoptosis of leukemia cell lines,apoptosis of lung cancer cell lines,apoptosis of myeloid-derived suppressor cells,bipolar disorder,cell movement of leukocytes,cell proliferation of carcinoma cell lines,cell viability of colorectal cancer cel…	Rat,Mouse,Human	downregulation,not applicable,upregulation	causal,correlation	102
hsa-miR-18a-5p		affects,decreases,increases	B-cell lymphoma,breast cancer,cell proliferation of carcinoma cell lines,colorectal cancer,development of B lymphocytes,gastric cancer,idiopathic pulmonary fibrosis,liver cancer,lung cancer,Multiple Sclerosis,pancreatic ductal adenocarcinoma,proliferation of leukemia cell lines,proliferation of thyroid tumor cell lines,small cell lung cancer,squamous cell cancer of the hypopharynx,vascularization…	Rat,Uncategorized,Mouse,Human	downregulation,not applicable,upregulation	causal,correlation	22
hsa-miR-324-3p		affects,increases	class II lupus nephritis,colorectal cancer,differentiation of embryonic stem cells,psoriasis	Human	downregulation,not applicable,upregulation	causal,correlation	4
hsa-miR-193a-5p		affects,decreases,increases	breast cancer,cell viability of squamous carcinoma cells,chemosensitivity of squamous cell carcinoma cell lines,dedifferentiated liposarcoma	Mouse,Human	downregulation,not applicable,upregulation	causal,correlation	9
hsa-miR-223-3p		affects,decreases,increases	breast cancer,cell proliferation of hepatoma cell lines,class II lupus nephritis,colorectal cancer,dedifferentiated liposarcoma,differentiation of neural stem cells,differentiation of neurons,endometrioid endometrial cancer,endometriosis,gastric cancer,hyperactivation of granulocytes,inflammation,interstitial pneumonia,lung cancer,non-insulin-dependent diabetes mellitus,non-small cell lung cancer…	Rat,Mouse,Human	downregulation,not applicable,upregulation	causal,correlation	30
hsa-miR-378a-3p		affects,decreases,increases	Alzheimer's disease,angiogenesis,apoptosis of cardiomyocytes,breast cancer,cardiovascular process of blood vessel,cell viability of brain cancer cell lines,dedifferentiated liposarcoma,diabetes mellitus,gastric cancer,growth of Murine cytomegalovirus,growth of tumor,myelodysplastic syndrome with 5q- syndrome,psoriasis,sinonasal natural killer/T-cell lymphoma,squamous cell cancer of the hypopharynx	Rat,Mouse,Human	downregulation,not applicable,upregulation	causal,correlation	24
hsa-miR-548aq-5p		affects	nonobstructive azoospermia	Human	downregulation	correlation	1
hsa-miR-652-3p		affects	breast cancer,dedifferentiated liposarcoma,liver cancer,nasopharyngeal carcinoma,nonobstructive azoospermia,Schizophrenia	Rat,Human	downregulation,upregulation	correlation	13

## Sheet: supple table 2
HS	A141>0.2	A141<0.2	p-value	hs>cutoff	hs<cutoff	p-value
miR-122-5p	3.2 (0.32-18.8)	7.6 (0.56-70.8)	0.734	4.8 (2.4-73.2)	3.2 (0.46-44.4)	0.734
miR-1273g-3p	191.2 (149.2-504)	160 (80.8-360)	0.128	220.8 (185-256.6)	176.8 (81-432)	0.94
miR-6126	109.6 (88-404)	116.8 (32.8-183.6)	0.312	396.8 (253.2-540.4)	116.8 (40.8-207.2)	0.291
PanC	A141>0.2	A141<0.2	p-value	hs>cutoff	hs<cutoff	p-value
miR-122-5p	360 (21.4-961)	123.6 (19.3-303.2)	0.109	351 (23-875)	122 (17-290)	0.111
miR-1273g-3p	1478 (572-3448)	808 (290.7-2432)	0.289	1648 (572-3672)	808 (290.7-1718)	0.154
miR-6126	210.6 (88.7-671)	130.4 (75.3-311)	0.814	235 (80.5-693)	155.4 (80.7-288.8)	0.37

## Sheet: suppl table 3
	HS				PanC
Variable	Low risk (N=23)	Intermediate risk (N=117)	High risk (N=10)	P-value	Low risk (N=13)	Intermediate risk (N=83)	High risk (N=15)	P-value
miR-122 -5p	81.2 (6.8-716)	54.2 (3.6-177.6)	41.4 (0.8-206.4)	0.371	320.8 (138-628)	173.2 (25.2-608)	158 (9.6-360)	0.587
miR-1273g-3p	233.2 (61.2-1236)	300.4 (113.6-948)	151.8 (91.6-440)	0.433	2080 (936-3180)	1076 (412-2204)	664 (164.4-2084)	0.196
miR-6126	130.4 (84.4-196.8)	113.2 (55-194.4)	95.2 (36.8-192.4)	0.484	208 (101.2-388)	170 (86.4-356)	171.2 (124.8-556)	0.678
CA 19-9	3.43 (2.53-7.63)	4.02 (2.32-8.34)	4.5 (1.53-7.68)	0.782	590.2 (225.7-1813)	268.3 (79.36-1615)	119 (14.34-1000)	0.657

## Sheet: suppl table 4
Variable	HS (N=150)	PanC (N=112)	CP (N=10)	IPMN (N=10)	P-value CP vs.IPMN	P-value CP vs. SAP	P-value CP vs. PanC	P-value IPMN vs. SAP	P-value IPMN vs. PanC
miR-122-5p	60 (3.2-206.4)	192.8 (25.8-618)	298.4 (88-1280)	247.4 (18-644)	0.528	0.005	0.396	0.041	0.805
miR-1273g-3p	259.4 (110.4-948)	1158 (400-2468)	1200 (468-2620)	878 (616-1476)	0.737	0.004	0.678	0.011	0.922
miR-6126	115.2 (57.6-193.2)	171.6 (92.8-390)	166.8 (67.2-424)	124 (78-211.6)	0.437	0.202	0.848	0.739	0.186
CA 19 9	3.98 (2.32-8.01)	273.15 (64.38-1537.5)	14.19 (6.52-24.54)	8.65 (2.7-51)	0.395	<0.001	<0.001	0.072	0.001

## Sheet: suppl table 5
		OS			DFS
Variables	Category	HR	95%CI	p-value	HR	95%CI	p-value
miR-122-5p	high vs below (192.8 no.copies/ul)	1.73	1.16-2.59	0.008	1.28	0.65-2.52	0.481
miR-1273g-3p	high vs below (1158 no.copies/ul)	1.48	1.00-2.19	0.051	1.42	0.73-2.74	0.302
miR-6126	high vs below (171.6 no.copies/ul)	1.26	0.85-1.86	0.254	1.67	0.86-3.24	0.132
Age		1.38	0.92-2.08	0.118	0.89	0.46-1.74	0.74
Gender	Female vs Male	1.08	0.71-1.64	0.725	0.59	0.29-1.21	0.1481
Pre-operative stage	Locally advanced/metastatic vs resectable	2.17	1.24-3.79	0.007	1.7	0.74-3.92	0.2152
Tumor differentiation	G2 vs. G1	9.52 (1.21-75.17)	0.032	0.0873	5.07 (0.58-44.18)	0.142	0.3245
	G3 vs. G1	10.82 (1.24-94.04)	0.031	.	5.36 (0.44-65.03)	0.187
STAGE_AJCC_2010	IIB vs. IB/IIA	2.25 (0.50-10.17)	0.293	0.0313	2.81 (0.34-23.06)	0.337	0.4891
	III vs. IB/IIA	3.55 (0.84-15.08)	0.086	.	2.04 (0.24-17.11)	0.511
	IV vs. IB/IIA	4.68 (1.11-19.66)	0.035	.	3.37 (0.42-27.19)	0.255
Therapy	Yes vs No	0.30 (0.19-0.45)	<0.001	<0.001	2.5	0.87-7.17	0.088
